# Supplementary material for: Acute Versus Chronic Loss of Mammalian Azi1/Cep131 Results in Distinct Ciliary Phenotypes
Source: PLoS Genet. 2013 Dec 26;9(12):e1003928. doi: 10.1371/journal.pgen.1003928 (PMC3887133; doi:10.1371/journal.pgen.1003928)
Supplement: Table S1 — Conservation of AZI1/CEP131. (XLSX) [file pgen.1003928.s012.xlsx]

## Sheet: new_ids.txt
Table S1 Conservation of AZI1/CEP131
	Total % I.D. (Coiled-coil C-terminus % I.D.)
SPECIES	M. musculus	D. rerio	S. mediterranea	D. melanogaster	C. reinhardtii	T. bruceii	T. gondii
Homo sapiens	73% (81%)	49% (59%)	20% (36%)	15% (28%)	12% (24%)	11% (21%)	10% (20%)
Mus musculus		51% (60%)	21% (36%)	16% (27%)	12% (23%)	10% (19%)	10% (20%)
Danio rerio			21% (36%)	13% (23%)	11% (21%)	10% (19%)	10% (19%)
Schmidtea mediterranea				10% (19%)	7% (19%)	10% (14%)	12% (17%)
Drosophila melanogaster					8% (17%)	7% (15%)	8% (18%)
Chlamydomonas reinhardtii						7% (18%)	8% (27%)
Trypanosoma brucei							13% (15%)
Toxoplasma gondii

## Sheet: accession numbers
Accession numbers:
Human	Homo sapiens	NP_055799.2
Mouse	Mus musculus	NP_033864.3
Zebrafish	Danio rerio	XP_003199688.1
Planarian	Schmidtea mediterranea v3.1	http://smedgd.neuro.utah.edu/cgi-bin/get_mRNA_protein.pl?seqName=ASA.00124.01
Fruitfly	Drosophila melanogaster	NP_610519.2
Chlamydomonas	Chlamydomonas reinhardtii	XP_001694769.1
Trypanosome	Trypanosoma brucei brucei strain 927/4 GUTat10.1	XP_827623.1
Toxoplasma	Toxoplasma gondii ME49	XP_002367790.1
