# Supplementary material for: Acute Versus Chronic Loss of Mammalian Azi1/Cep131 Results in Distinct Ciliary Phenotypes
Source: PLoS Genet. 2013 Dec 26;9(12):e1003928. doi: 10.1371/journal.pgen.1003928 (PMC3887133; doi:10.1371/journal.pgen.1003928)
Supplement: Table S2 — Primers for RT-PCR of Azi1. (XLSX) [file pgen.1003928.s013.xlsx]

## Sheet: Sheet1
Table S2. Primers for RT-PCR of Azi1
Name	Orientation (Forward F or Reverse R)	Sequence (5' - 3')
Exon 2	F	ACTCCTGAAGGCAGTCCAGA
Exon 3	R	CGTCCATGACTGGTTGACCT
Exon 4	R	ACCCTTCTTCTCCCACTGGT
Exon 10	F	GAACACAGACGGCCTAAGGA
Exon 11	R	TGGCTTGTCCTCTGGAGACT
Exon 12	F	CTGGACTGACGAGGAAGAGG
Exon 13	R	CGCTCCTGTCCTGACTTCTC
Exon 20	F	CAGAGTTGGAGGAGCTGAGG
Exon 21	R	CTTCCTCCTTCTTGGCACAG
Exon 22	F	AGCAGGTGGAGCTAGACGAG
Exon 24	R	CAAGGGCGATGTCACTTAGA
