# Supplementary material for: Acute Versus Chronic Loss of Mammalian Azi1/Cep131 Results in Distinct Ciliary Phenotypes
Source: PLoS Genet. 2013 Dec 26;9(12):e1003928. doi: 10.1371/journal.pgen.1003928 (PMC3887133; doi:10.1371/journal.pgen.1003928)
Supplement: Table S3 — Primers for qRT-PCR. (XLSX) [file pgen.1003928.s014.xlsx]

## Sheet: Sheet1
Table S3. Primers for qRT-PCR
Gene name	Assay name	Orientation (Forward F or Reverse R)	Sequence (5' - 3')	UPL Probe
Azi1	Exon 2 - 3	F	TTTTCCGTTCCATGTCTGTG	27
		R	TGGTTGACCTGTGTAGTGCTG
Azi1	Exon 7 - 8	F	GAAGAGGAAGCCGAGAGGTT	42
		R	TCTGTACCTGGCAGCGGTA
Azi1	Exon 24 - 26	F	CAGGTGGAGCTAGACGAGGT	16
		R	AGCAGCCTCATGCTGTTTG
Tbp	Tbp	F	GGGGAGCTGTGATGTGAAGT	97
		R	CCAGGAAATAATTCTGGCTCA
