# Supplementary material for: Acute Versus Chronic Loss of Mammalian Azi1/Cep131 Results in Distinct Ciliary Phenotypes
Source: PLoS Genet. 2013 Dec 26;9(12):e1003928. doi: 10.1371/journal.pgen.1003928 (PMC3887133; doi:10.1371/journal.pgen.1003928)
Supplement: Table S5 — Secondary antibodies. (XLSX) [file pgen.1003928.s016.xlsx]

## Sheet: Sheet1
Table S5 Secondary antibodies
Antigen	Host Species	Dilution	Source	Application
ECL a-Mouse IgG, HRP-conjugated	Sheep	1:7500	GE Healthcare UK Ltd	WB
ECL a-Rabbit IgG, HRP-conjugated	Sheep	1:7500	GE Healthcare UK Ltd	WB
ECL a-Guinea Pig IgG, HRP-conjugated	Rabbit	1:5000	Invitrogen	WB
Alexa 488-conjugated-a-Mouse	Donkey	1:500	Molecular Probes	P-IHC, IF
Alexa 594-conjugated-a-Mouse	Donkey/Goat	1:500	Molecular Probes	P-IHC, IF
Alexa 647-conjugated-a-Mouse	Donkey	1:500	Molecular Probes	IF
Alexa 594-conjugated-a-Rabbit	Donkey	1:500	Molecular Probes	P-IHC, IF
Alexa 488-conjugated-a-Rabbit	Donkey/Goat	1:500	Molecular Probes	P-IHC, IF
Alexa 488-conjugated-a-Guinea Pig	Goat	1:500	Molecular Probes	IF
